# Supplementary material for: Genome-wide analysis and transcript profiling of PSKR gene family members in Oryza sativa
Source: PLoS One. 2020 Jul 23;15(7):e0236349. doi: 10.1371/journal.pone.0236349 (PMC7377467; doi:10.1371/journal.pone.0236349)
Supplement: S3 Table — (XLSX) [file pone.0236349.s007.xlsx]

## Sheet: Sheet4
S3 Table. Transcription factors targeting the OsPSKR genes.
Transcription Factor	Description	OsPSKR Target
LOC_Os01g03720	MYB family transcription factor, putative, expressed	LOC_Os02g02490 (OsPSKR1)
LOC_Os01g07120	AP2 domain containing protein, expressed	LOC_Os02g02490 (OsPSKR1)
LOC_Os01g09550	no apical meristem protein, putative, expressed	LOC_Os02g05910 (OsPSKR2)
LOC_Os01g47560	WRKY16, expressed	LOC_Os02g05910 (OsPSKR2)
LOC_Os01g48130	no apical meristem protein, putative, expressed	LOC_Os02g05910 (OsPSKR2)
LOC_Os01g54600	WRKY13, expressed	LOC_Os02g05910 (OsPSKR2)
LOC_Os01g64000	bZIP transcription factor, putative, expressed	LOC_Os02g05910 (OsPSKR2)
LOC_Os01g66030	OsMADS2 - MADS-box family gene with MIKCc type-box, expressed	LOC_Os02g05920 (OsPSKR3)
LOC_Os01g66030	OsMADS2 - MADS-box family gene with MIKCc type-box, expressed	LOC_Os02g05920 (OsPSKR3)
LOC_Os02g03960	CPuORF1 - conserved peptide uORF-containing transcript, expressed	LOC_Os02g05920 (OsPSKR3)
LOC_Os02g09480	myb-like DNA-binding domain containing protein, putative, expressed	LOC_Os02g05920 (OsPSKR3)
LOC_Os02g10080	zinc finger C-x8-C-x5-C-x3-H type family protein, expressed	LOC_Os02g05930 (OsPSKR4)
LOC_Os02g10860	bZIP transcription factor domain containing protein, expressed	LOC_Os02g05930 (OsPSKR4)
LOC_Os02g16540	WRKY39, expressed	LOC_Os02g05930 (OsPSKR4)
LOC_Os02g43820	AP2 domain containing protein, expressed	LOC_Os02g05930 (OsPSKR4)
LOC_Os02g46030	MYB family transcription factor, putative, expressed	LOC_Os02g05930 (OsPSKR4)
LOC_Os02g46780	MYB family transcription factor, putative, expressed	LOC_Os02g05930 (OsPSKR4)
LOC_Os02g47810	dof zinc finger domain containing protein, putative, expressed	LOC_Os02g05930 (OsPSKR4)
LOC_Os02g47810	dof zinc finger domain containing protein, putative, expressed	LOC_Os02g05930 (OsPSKR4)
LOC_Os02g47810	dof zinc finger domain containing protein, putative, expressed	LOC_Os02g05940 (OsPSKR5)
LOC_Os02g47810	dof zinc finger domain containing protein, putative, expressed	LOC_Os02g05940 (OsPSKR5)
LOC_Os02g49440	dof zinc finger domain containing protein, putative, expressed	LOC_Os02g05940 (OsPSKR5)
LOC_Os02g49440	dof zinc finger domain containing protein, putative, expressed	LOC_Os02g05940 (OsPSKR5)
LOC_Os02g52780	bZIP transcription factor, putative, expressed	LOC_Os02g05940 (OsPSKR5)
LOC_Os02g55380	AP2 domain containing protein, expressed	LOC_Os02g05940 (OsPSKR5)
LOC_Os03g02800	no apical meristem protein, putative, expressed	LOC_Os02g05940 (OsPSKR5)
LOC_Os03g09170	ethylene-responsive transcription factor, putative, expressed	LOC_Os02g05940 (OsPSKR5)
LOC_Os03g20780	ethylene-insensitive 3, putative, expressed	LOC_Os02g05960 (OsPSKR7)
LOC_Os03g20790	ethylene-insensitive 3, putative, expressed	LOC_Os02g05960 (OsPSKR7)
LOC_Os03g42430	B3 DNA binding domain containing protein, expressed	LOC_Os02g05960 (OsPSKR7)
LOC_Os03g51690	Homeobox domain containing protein, expressed	LOC_Os02g05960 (OsPSKR7)
LOC_Os03g51690	Homeobox domain containing protein, expressed	LOC_Os02g05960 (OsPSKR7)
LOC_Os03g55080	WRKY3, expressed	LOC_Os02g05970 (OsPSKR8)
LOC_Os03g60630	dof zinc finger domain containing protein, putative, expressed	LOC_Os02g05970 (OsPSKR8)
LOC_Os03g60630	dof zinc finger domain containing protein, putative, expressed	LOC_Os02g05970 (OsPSKR8)
LOC_Os03g60630	dof zinc finger domain containing protein, putative, expressed	LOC_Os02g05970 (OsPSKR8)
LOC_Os03g60630	dof zinc finger domain containing protein, putative, expressed	LOC_Os02g05970 (OsPSKR8)
LOC_Os03g60630	dof zinc finger domain containing protein, putative, expressed	LOC_Os02g05970 (OsPSKR8)
LOC_Os03g64260	AP2 domain containing protein, expressed	LOC_Os02g05970 (OsPSKR8)
LOC_Os04g21950	WRKY51, expressed	LOC_Os02g05980 (OsPSKR9)
LOC_Os04g39470	MYB family transcription factor, putative, expressed	LOC_Os02g41890 (OsPSKR10)
LOC_Os04g46060	WRKY36, expressed	LOC_Os02g41890 (OsPSKR10)
LOC_Os04g46240	AP2 domain containing protein, expressed	LOC_Os02g41890 (OsPSKR10)
LOC_Os04g50920	WRKY37, expressed	LOC_Os02g41890 (OsPSKR10)
LOC_Os04g56780	homeobox domain containing protein, expressed	LOC_Os02g41890 (OsPSKR10)
LOC_Os05g03020	ZOS5-03 - C2H2 zinc finger protein, expressed	LOC_Os02g41890 (OsPSKR10)
LOC_Os05g03020	ZOS5-03 - C2H2 zinc finger protein, expressed	LOC_Os02g41890 (OsPSKR10)
LOC_Os05g03020	ZOS5-03 - C2H2 zinc finger protein, expressed	LOC_Os02g41890 (OsPSKR10)
LOC_Os05g09020	WRKY67, expressed	LOC_Os02g41890 (OsPSKR10)
LOC_Os05g25770	WRKY45, expressed	LOC_Os02g41890 (OsPSKR10)
LOC_Os05g28350	AP2 domain containing protein, expressed	LOC_Os02g41890 (OsPSKR10)
LOC_Os05g41070	bZIP transcription factor, putative, expressed	LOC_Os04g57630 (OsPSKR11)
LOC_Os05g49420	transcription factor, putative, expressed	LOC_Os04g57630 (OsPSKR11)
LOC_Os06g04010	GAGA-binding protein, putative, expressed	LOC_Os04g57630 (OsPSKR11)
LOC_Os06g04010	GAGA-binding protein, putative, expressed	LOC_Os04g57630 (OsPSKR11)
LOC_Os06g11780	MYB family transcription factor, putative, expressed	LOC_Os04g57630 (OsPSKR11)
LOC_Os06g41770	bZIP transcription factor domain containing protein, expressed	LOC_Os06g47650 (OsPSKR12)
LOC_Os06g47150	auxin response factor 18, putative, expressed	LOC_Os06g47740 (OsPSKR13)
LOC_Os06g47150	auxin response factor 18, putative, expressed	LOC_Os06g47740 (OsPSKR13)
LOC_Os07g02060	WRKY29, expressed	LOC_Os06g47740 (OsPSKR13)
LOC_Os07g07974	tesmin/TSO1-like CXC domain containing protein, expressed	LOC_Os06g47740 (OsPSKR13)
LOC_Os07g07974	tesmin/TSO1-like CXC domain containing protein, expressed	LOC_Os06g47740 (OsPSKR13)
LOC_Os07g13260	dof zinc finger domain containing protein, putative, expressed	LOC_Os06g47740 (OsPSKR13)
LOC_Os07g13260	dof zinc finger domain containing protein, putative, expressed	LOC_Os06g47740 (OsPSKR13)
LOC_Os07g13260	dof zinc finger domain containing protein, putative, expressed	LOC_Os06g47740 (OsPSKR13)
LOC_Os07g13260	dof zinc finger domain containing protein, putative, expressed	LOC_Os06g47740 (OsPSKR13)
LOC_Os07g13260	dof zinc finger domain containing protein, putative, expressed	LOC_Os06g47740 (OsPSKR13)
LOC_Os07g13260	dof zinc finger domain containing protein, putative, expressed	LOC_Os06g47750 (OsPSKR14)
LOC_Os07g47330	AP2 domain containing protein, expressed	LOC_Os06g47750 (OsPSKR14)
LOC_Os08g02300	no apical meristem protein, putative, expressed	LOC_Os06g47750 (OsPSKR14)
LOC_Os08g33150	MYB family transcription factor, putative, expressed	LOC_Os06g47750 (OsPSKR14)
LOC_Os08g44820	no apical meristem protein, putative, expressed	LOC_Os06g47750 (OsPSKR14)
LOC_Os08g45110	AP2 domain containing protein, expressed	LOC_Os06g47750 (OsPSKR14)
LOC_Os09g13940	AP2 domain containing protein, expressed	LOC_Os07g01710 (OsPSKR15)
LOC_Os09g32040	no apical meristem protein, putative, expressed	LOC_Os07g01710 (OsPSKR15)
LOC_Os09g39810	AP2 domain containing protein, expressed	LOC_Os07g01710 (OsPSKR15)
LOC_Os10g02584	GAGA-binding protein, putative, expressed	LOC_Os07g01710 (OsPSKR15)
LOC_Os10g02584	GAGA-binding protein, putative, expressed	LOC_Os07g01710 (OsPSKR15)
LOC_Os10g02584	GAGA-binding protein, putative, expressed	LOC_Os07g01710 (OsPSKR15)
LOC_Os10g28330	ZOS10-04 - C2H2 zinc finger protein, expressed	LOC_Os07g01710 (OsPSKR15)
LOC_Os10g42130	no apical meristem protein, putative, expressed	LOC_Os07g01710 (OsPSKR15)
LOC_Os10g42130	no apical meristem protein, putative, expressed	LOC_Os07g01710 (OsPSKR15)
LOC_Os11g13840	AP2 domain containing protein, expressed	LOC_Os07g01710 (OsPSKR15)
LOC_Os12g13170	transcription factor, putative, expressed	LOC_Os07g01710 (OsPSKR15)
LOC_Os12g18150	ZOS12-04 - C2H2 zinc finger protein, expressed	LOC_Os07g01710 (OsPSKR15)
LOC_Os12g37410	CPuORF5 - conserved peptide uORF-containing transcript	LOC_Os07g01710 (OsPSKR15)
LOC_Os12g37415	expressed protein	LOC_Os07g01710 (OsPSKR15)
LOC_Os12g39400	ZOS12-09 - C2H2 zinc finger protein, expressed	LOC_Os07g01710 (OsPSKR15)
